# Supplementary material for: Metabolomic Profiling of Seasonal Katsumadin Production in Ternstroemia lineata
Source: Molecules. 2026 Mar 13;31(6):964. doi: 10.3390/molecules31060964 (PMC13028835; doi:10.3390/molecules31060964)
Supplement: Supplementary file 1 [file molecules-31-00964-s001.zip]

Archive with 1 entries (1 files):
- molecules-4165770-supplementary.pdf
